# Supplementary material for: Microwave-Enhanced Crystalline Properties of Zinc Ferrite Nanoparticles
Source: Nanomaterials (Basel). 2022 Aug 29;12(17):2987. doi: 10.3390/nano12172987 (PMC9457733; doi:10.3390/nano12172987)
Supplement: Supplementary file 1 [file nanomaterials-12-02987-s001.zip]

Archive with 1 entries (1 files):
- nanomaterials-1814152-suppl.pdf
